# Supplementary material for: Characterization of Drug-Resistant Lipid-Dependent Differentially Detectable Mycobacterium tuberculosis
Source: J Clin Med. 2021 Jul 23;10(15):3249. doi: 10.3390/jcm10153249 (PMC8348819; doi:10.3390/jcm10153249)
Supplement: Supplementary file 1 [file jcm-10-03249-s001.zip]

Archive with 3 entries (3 files):
- suppl table 1_July6.pdf
- suppl table 2_July6.pdf
- suppl table 3_July6.pdf
